# Supplementary material for: Mid and long-term ecological impacts of ski run construction on alpine ecosystems
Source: Sci Rep. 2020 Jul 15;10:11654. doi: 10.1038/s41598-020-67341-7 (PMC7363814; doi:10.1038/s41598-020-67341-7)
Supplement: Supplementary file 3 — Supplementary file3 [file 41598_2020_67341_MOESM3_ESM.xlsx]

## Sheet: Title page 
Mid and long-term ecological impacts of ski run construction on alpine ecosystems
Csilla Hudek(a,d)*, Elena Barni(b), Silvia Stanchi(a,c), Michele D’Amico(a), Emanuele Pintaldi(a), Michele Freppaz(a,c)
(a)University of Turin, Department of Agricultural, Forest and Food Sciences, Largo Braccini, 2, 10095 Grugliasco, Italy
(b)University of Turin, Department of Life Sciences and Systems Biology, Viale P.A. Mattioli, 25, 10125 Torino, Italy
(c)University of Turin, Natrisk, Largo Braccini, 2, 10095 Grugliasco, Italy
(d)Cranfield University, School of Water, Energy and Environment, College Rd, Cranfield, MK43 0AL, United Kingdom
*Corresponding author: Csilla.Hudek@cranfield.ac.uk

## Sheet: Hudek et al. Table S1
Table S1 Site characteristics of ski run and control plots (denoted : coordinates (WGS 84), elevation (m a.s.l.), aspect and steepness (°), year of construction and hydro-seeding, year of sampling. Vegetation characteristics of ski run and control plots: top cover of vascular plants (%), sum cover (%) of seeded species, sum cover (%) of pioneer species, sum cover (%) of late-successional species,…
Ski run	Del Lago	Del Lago	Del Lago_control	Del Lago	Del Lago	Del Lago	Del Lago	Del Lago	Del Lago	Del Lago	Del Lago	Del Lago	Del Monte	Del Monte	Del Monte	Del Monte	Del Monte	Del Monte	Del Monte	Del Monte	Del Monte	Del Monte	Del Monte	Del Monte	Contenery	Contenery	Contenery	Contenery	Contenery	Contenery	Contenery	Contenery	Contenery	Contenery	Contenery	Contenery	Del Colle	Del Colle	Del Colle	Del Colle	Del Colle	Del Colle	Del Colle	Del Colle	Del Colle	Del Colle	Del Colle	Del Colle
PLOT_ID	I00	I17	IC	N00	N17	NC	O00	O17	OC	P00	P17	PC	H00	H17	HC	J00	J17	JC	K00	K17	KC	M00	M17	MC	E00	E17	EC	F00	F17	FC	G00	G17	GC	L00	L17	LC	A00	A17	AC	B00	B17	BC	C00	C17	CC	D00	D17	DC
LAT	5078754	5078754	5078784	5078701	5078701	5078673	5078660	5078660	5078611	5078688	5078688	5078658	5079247	5079247	5079227	5079200	5079200	5079215	5079181	5079181	5079168	5079183	5079183	5079138	5078481	5078481	5078485	5078347	5078347	5078359	5078326	5078326	5078324	5078256	5078256	5078255	5080190	5080190	5080223	5080194	5080194	5080226	5080113	5080113	5080138	5080088	5080088	5080057
LONG	403257	403257	403274	403119	403119	403138	403065	403065	403094	402975	402975	402947	403378	403378	403363	403286	403286	403275E	403278	403278	403280	403243	403243	403235	403582	403582	403619	403607	403607	403568	403600	403600	403561	403614	403614	403653	405229	405229	405234	405169	405169	405163	404783	404783	404777	404525	404525	404540
Elev	2307	2307	2308	2276	2276	2275	2256	2256	2266	2209	2209	2205	2310	2310	2314	2298	2298	2301	2289	2289	2290	2279	2279	2277	2380	2380	2379	2332	2332	2343	2327	2327	2339	2282	2282	2290	2619	2619	2631	2597	2597	2599	2517	2517	2516	2456	2456	2450
Asp	W	W	W	W	W	W	W	W	NW	NW	NW	NW	SW	SW	SW	SW	SW	SW	SW	SW	SW	SW	SW	W	SE	SE	SW	S	S	S	S	S	S	S	S	S	W	W	SW	W	W	SW	SW	SW	S	SW	SW	SW
Steep	7	7	5	8	8	3	10	10	3	12	12	15	20	20	7	15	15	12	15	15	15	20	20	10	7	7	15	15	15	20	20	20	5	20	20	20	25	25	30	10	10	30	12	12	22	8	8	20
Year seed	1996	1996	-	1996	1996	-	1996	1996	-	1996	1996	-	1994	1994	-	1994	1994	-	1994	1994	-	1994	1994	-	1990	1990	-	1990	1990	-	1990	1990	-	1990	1990	-	1988	1988	-	1988	1988	-	1988	1988	-	1988	1988	-
Year sampl	2000	2017	2017	2000	2017	2017	2000	2017	2017	2000	2017	2017	2000	2017	2017	2000	2017	2017	2000	2017	2017	2000	2017	2017	2000	2017	2017	2000	2017	2017	2000	2017	2017	2000	2017	2017	2000	2017	2017	2000	2017	2017	2000	2017	2017	2000	2017	2017
Top veg cover	70	75	93	55	75	85	65	65	95	60	65	97	80	75	80	80	85	97	85	89	95	90	87	68	80	80	87	70	75	75	65	70	58	85	77	95	50	40	84	20	17	90	20	85	97	10	85	75
Seeded	62.8307	21.4185	0.0861909	54.9007	41.7654	0	64.9003	19.3373	0	57.5329	15.3928	0	74.9815	25.8557	0	75.6273	49.7704	0	75.9848	65.4672	0	84.9449	52.1421	0	79.4045	25.1621	0	66.1222	24.3847	0	35.7748	15.838	0.085044	67.7608	29.9611	0.0923226	49.5059	20	0	13.4928	7.19577	0	15.9606	4.78065	0	9.61538	4.77949	0
Pioneer	7.0697	29.1942	0.9481	0	22.4822	0.0952915	0.0996933	14.7423	0.235927	0.493421	8.97306	0	0.098401	6.60147	0.0996264	0	0.195178	0	8.42075	0.265408	0.0933202	0.198238	15.4495	0.0821256	0.198511	1.44058	0.192691	3.67898	29.2422	1.84502	25.9008	21.8994	1.10557	17.0399	11.3852	0.0923226	0.0988142	14.1	2.20357	0.669856	1.5291	2.02467	3.94089	77.0641	2.06109	0	65.7883	2.59871
Late_success	0.0995733	24.3874	91.9657	0.099278	10.7524	84.9047	0	30.9205	94.7641	1.97368	40.6341	97	4.92005	42.5428	79.9004	4.37267	35.0344	97	0.594406	23.2674	94.9067	4.85683	19.4084	67.9179	0.397022	53.3974	86.8073	0.198864	21.3731	73.155	3.32443	32.2626	56.8094	0.199297	35.6537	94.8154	0.395257	5.9	81.7964	5.83732	8.27513	87.9753	0.0985222	3.15523	94.9389	0.384615	14.4322	72.4013
Bare ground cover	25	12	7	30	22	15	30	25	5	30	32	3	15	20	18	18	14	3	10	9	5	7	11	22	15	8	12	30	10	22	15	25	40	10	15	5	30	60	16	80	83	10	50	15	3	20	15	25
Sp. richness	7	34	31	6	24	26	4	29	31	13	35	34	17	42	26	9	25	29	11	26	27	12	20	17	10	37	21	9	24	26	8	25	36	8	21	39	7	19	23	11	13	23	5	9	16	7	13	32
Shannon index	1.06	3.14	2.88	0.27	2.26	2.93	0.32	3.14	3.4	1.4	3.52	3.12	1.57	3.26	3.17	1.38	2.99	3.26	1.25	2.93	2.75	1.42	2.88	2.67	1.51	3.56	2.67	1.35	2.9	2.99	1.29	2.73	3.19	1.81	2.83	4	0.12	2.53	2.49	1.24	2.06	2.96	0.85	0.65	2.76	0.86	1.26	3.91
Visib erosion	NR	Sheet	NON	NR	Sheet	NON	NR	Sheet	NON	NR	Rill	NON	NR	Rill	NON	NR	Rill	NON	NR	Rill	NON	NR	Rill	NON	NR	Sheet	NON	NR	Sheet	NON	NR	Rill	NON	NR	Rill	NON	NR	Rill	NR	NR	Rill	NON	NR	Rill	NON	NR	Rill	NON
Total Length of Roots	12673	2903	2508	11032	4546.67	2596.5	15811.3	3197.67	3586.75	12769	2108.67	3191	10900.1	3763	1775	7030	5290.67	1781	9751.14	5668.52	1725.33	9866.81	3355	1346.33	12986.3	3677.9	3252	12204.2	5018	1303.33	14199.2	4454	1585	11603.4	3618	3739	8087.99	3557	3959.5	8330.62	3772	1390	8585.76	2812.25	4017	7893.43	4035	4861.33
Root Length Density	57.6045	48.38	29.05	50.1454	25.72	23.76	71.8695	37.76	33.99	58.0409	26.5	27.7	49.5459	27.43	15.03	31.9545	32.69	14.34	44.3234	28.22	16.5	44.8491	27.94	11.63	59.0286	36.83	15.59	55.4737	64.09	18.41	64.5418	39.6	13.74	52.7425	17.23	15.92	36.7636	30.56	20.58	37.8665	31.64	14.97	39.0262	30.08	25.41	35.8792	39.17	34.04
Root Biomass	NR	0.035641	0.0666667	NR	0.0397222	0.0777778	NR	0.0413043	0.0415205	NR	0.0134354	0.0384259	NR	0.0445578	0.0646259	NR	0.0329132	0.0706388	NR	0.0454701	0.0711111	NR	0.052077	0.129745	NR	0.0337302	0.0575556	NR	0.0559387	0.054321	NR	0.0194074	0.0388889	NR	0.0263492	0.111905	NR	0.0183333	0.0345938	NR	0.0311111	0.0139169	NR	0.0228632	0.106452	NR	0.0259921	0.0666667
R:S	NR	2.22139	2.41935	NR	3.07131	4.21687	NR	3.10819	0.932346	NR	0.972013	1.02804	NR	1.42206	3.52932	NR	1.1393	2.71688	NR	2.05437	0.841662	NR	2.66303	0.738117	NR	1.59774	3.87725	NR	2.26779	0.883747	NR	0.710027	1.88172	NR	1.39825	3.52641	NR	1.27315	1.64211	NR	6.25	0.731615	NR	1.49542	5.62244	NR	1.76151	1.66297
Rooting Depth	NR	6	10	NR	8	7	NR	10	9	NR	3.9	8	NR	7	9.5	NR	6.8	8	NR	10	8	NR	7	8	NR	7	15	NR	4.5	6	NR	13	20	NR	10	20	NR	4.4	7	NR	5	5	NR	4.8	6.5	NR	4.7	8.3
