# Supplementary material for: Mid and long-term ecological impacts of ski run construction on alpine ecosystems
Source: Sci Rep. 2020 Jul 15;10:11654. doi: 10.1038/s41598-020-67341-7 (PMC7363814; doi:10.1038/s41598-020-67341-7)
Supplement: Supplementary file 4 — Supplementary file4 [file 41598_2020_67341_MOESM4_ESM.xlsx]

## Sheet: Title page
Mid and long-term ecological impacts of ski run construction on alpine ecosystems
Csilla Hudek(a,d)*, Elena Barni(b), Silvia Stanchi(a,c), Michele D’Amico(a), Emanuele Pintaldi(a), Michele Freppaz(a,c)
(a)University of Turin, Department of Agricultural, Forest and Food Sciences, Largo Braccini, 2, 10095 Grugliasco, Italy
(b)University of Turin, Department of Life Sciences and Systems Biology, Viale P.A. Mattioli, 25, 10125 Torino, Italy
(c)University of Turin, Natrisk, Largo Braccini, 2, 10095 Grugliasco, Italy
(d)Cranfield University, School of Water, Energy and Environment, College Rd, Cranfield, MK43 0AL, United Kingdom
*Corresponding author: Csilla.Hudek@cranfield.ac.uk

## Sheet: Table S2_Hudek et al
Table S2 list of plant taxa surveyed in the ski run plots in 2000 and 2017 and in the control plots. Taxa are grouped in three categories: introduced seeded, native pioneer and native late-successional species. Frequency (%) is the ratio between the number of plots a species is present and the total number of plots of each survey (n=16). Mean abundance is the mean cover (%) of a species among plo…
			2000		2017		CONTROL
FAMILY	TAXON	STAGE_ID	Frequency	Mean cover	Frequency	Mean cover	Frequency	Mean cover
Poaceae	Festuca rubra aggr.	seeded	100	43.9815	93.75	17.7339	0	0
Fabaceae	Trifolium pratense	seeded	87.5	4.15697	81.25	2.94828	0	0
Poaceae	Phleum pratense	seeded	75	4.62671	68.75	2.36731	0	0
Fabaceae	Trifolium repens	seeded	81.25	5.2741	43.75	1.08476	0	0
Fabaceae	Lotus corniculatus	seeded	43.75	0.493682	31.25	2.25346	0	0
Poaceae	Agrostis capillaris	seeded	6.25	0.1	12.5	0.0655214	0	0
Poaceae	Dactylis glomerata	seeded	6.25	0.00621118	0	0	0	0
Fabaceae	Trifolium pallescens	pioneer	43.75	9.37898	68.75	16.1296	6.25	0.0538693
Caryophyllaceae	Silene rupestris	pioneer	31.25	0.0986063	62.5	0.797207	6.25	0.00531525
Onagraceae	Epilobium angustifolium	pioneer	18.75	0.0989839	37.5	1.03291	6.25	0.00402556
Polygonaceae	Rumex acetosella	pioneer	12.5	0.0991887	43.75	0.166587	0	0
Juncaceae	Luzula spicata	pioneer	12.5	0.0123627	18.75	0.0165449	18.75	0.0506158
Asteraceae	Hieracium angustifolium	pioneer	6.25	0.00616776	18.75	0.329565	0	0
Caryophyllaceae	Cerastium latifolium	pioneer	12.5	0.0121568	12.5	0.255622	0	0
Crassulaceae	Sempervivum montanum	pioneer	0	0	18.75	0.0728316	50	0.154713
Crassulaceae	Sempervivum arachnoideum	pioneer	0	0	12.5	0.0121822	25	0.244907
Asteraceae	Achillea moschata	pioneer	6.25	0.00620229	18.75	0.164899	0	0
Asteraceae	Achillea nana	pioneer	6.25	0.00598086	12.5	0.0681217	6.25	0.110178
Caryophyllaceae	Silene exscapa	pioneer	6.25	0.00598086	6.25	0.0562169	12.5	0.0854173
Asteraceae	Erigeron uniflorus	pioneer	0	0	18.75	0.0417508	6.25	0.00550892
Scrophulariaceae	Euphrasia minima	pioneer	6.25	0.00620347	0	0	18.75	0.014673
Gentianaceae	Gentiana nivalis	pioneer	0	0	18.75	0.017653	6.25	0.00491515
Gentianaceae	Gentiana tenella	pioneer	0	0	18.75	0.018083	6.25	0.004082
Brassicaceae	Thlaspi rotundifolium	pioneer	6.25	0.00598086	12.5	0.0368717	0	0
Caryophyllaceae	Minuartia recurva	pioneer	0	0	6.25	0.004418	12.5	0.0109367
Saxifragaceae	Saxifraga oppositifolia	pioneer	0	0	12.5	0.0118717	6.25	0.00550892
Asteraceae	Leucanthemum adustum	pioneer	0	0	6.25	0.241398	6.25	0.0531525
Brassicaceae	Arabis ciliata	pioneer	0	0	12.5	0.0110832	0	0
Asteraceae	Adenostyles leucophylla	pioneer	0	0	6.25	0.375	0	0
Rosaceae	Alchemilla pentaphyllea	pioneer	0	0	6.25	0.125	0	0
Valerianaceae	Valeriana celtica	pioneer	0	0	0	0	6.25	0.037772
Campanulaceae	Campanula cochleariifolia	pioneer	0	0	6.25	0.0125	0	0
Brassicaceae	Cardamine resedifolia	pioneer	6.25	0.00598086	0	0	0	0
Brassicaceae	Draba aizoides	pioneer	0	0	0	0	6.25	0.00550892
Asteraceae	Gnaphalium supinum	pioneer	0	0	0	0	6.25	0.0037772
Brassicaceae	Pritzelago alpina	pioneer	6.25	0.00598086	0	0	0	0
Saxifragaceae	Saxifraga bryoides	pioneer	0	0	6.25	0.00625	0	0
Saxifragaceae	Saxifraga exarata	pioneer	0	0	6.25	0.00562169	0	0
Crassulaceae	Sedum alpestre	pioneer	0	0	6.25	0.00611034	0	0
Crassulaceae	Sedum montanum	pioneer	0	0	6.25	0.00609931	0	0
Caryophyllaceae	Spergularia rubra	pioneer	6.25	0.00616776	0	0	0	0
Poaceae	Poa alpina	late	75	0.771451	93.75	2.51221	31.25	0.556558
Fabaceae	Trifolium alpinum	late	12.5	0.0123734	43.75	0.132786	68.75	7.81178
Cyperaceae	Carex sempervirens	late	0	0	25	0.0227967	81.25	4.20872
Campanulaceae	Campanula scheuchzeri	late	0	0	62.5	0.160544	43.75	0.111151
Scrophulariaceae	Pedicularis tuberosa	late	18.75	0.0186097	43.75	0.0385117	43.75	0.317833
Asteraceae	Arnica montana	late	0	0	25	0.472099	75	3.87653
Poaceae	Nardus stricta	late	0	0	43.75	2.78613	50	6.3411
Plantaginaceae	Plantago serpentina	late	0	0	50	0.300774	43.75	0.779514
			2000		2017		CONTROL
FAMILY	TAXON	STAGE_ID	Frequency	Mean cover	Frequency	Mean cover	Frequency	Mean cover
Polygonaceae	Polygonum viviparum	late	25	0.0243164	25	0.0486371	43.75	0.438268
Asteraceae	Leontodon helveticus	late	0	0	31.25	0.0290156	62.5	0.322002
Fabaceae	Lotus alpinus	late	25	0.22022	25	1.36468	37.5	0.583173
Fabaceae	Lotus corniculatus	late	0	0	0	0	18.75	0.128836
Poaceae	Anthoxanthum alpinum	late	0	0	31.25	0.606739	56.25	0.288502
Campanulaceae	Campanula barbata	late	0	0	37.5	0.201797	50	0.355195
Asteraceae	Antennaria dioica	late	0	0	43.75	0.370958	43.75	0.0906615
Gentianaceae	Gentiana ramosa	late	0	0	31.25	0.0282214	50	0.149971
Poaceae	Festuca varia aggr.	late	0	0	25	0.771831	50	9.99128
Rosaceae	Alchemilla alpina aggr.	late	12.5	0.0123437	25	1.25872	37.5	1.22856
Ranunculaceae	Ranunculus montanus	late	6.25	0.00615006	25	0.311699	43.75	0.106349
Rosaceae	Potentilla aurea	late	6.25	0.00620347	25	1.45835	37.5	2.53156
Ranunculaceae	Pulsatilla alpina	late	0	0	12.5	0.233705	56.25	1.31135
Scrophulariaceae	Veronica fruticans	late	0	0	43.75	1.3559	25	0.0213875
Gentianaceae	Gentiana acaulis	late	0	0	6.25	0.00573044	62.5	1.04084
Asteraceae	Achillea millefolium	late	6.25	0.278772	43.75	2.22955	12.5	0.0118703
Rosaceae	Alchemilla vulgaris aggr.	late	12.5	0.0123178	37.5	0.318617	12.5	0.123334
Ophioglossaceae	Botrychium lunaria	late	0	0	31.25	0.028538	31.25	0.026232
Cupressaceae	Juniperus nana	late	0	0	12.5	0.0118023	43.75	4.71569
Juncaceae	Juncus trifidus	late	0	0	12.5	0.0118023	43.75	3.21576
Ericaceae	Calluna vulgaris	late	0	0	25	0.617635	31.25	2.67077
Fabaceae	Trifolium pratense	late	0	0	0	0	18.75	0.0164723
Asteraceae	Leontodon hispidus	late	0	0	37.5	1.24303	18.75	1.09298
Poaceae	Avenella flexuosa	late	0	0	18.75	0.171348	37.5	0.12847
Scrophulariaceae	Veronica bellidioides	late	12.5	0.012326	37.5	0.476696	6.25	0.00602159
Asteraceae	Taraxacum officinale s. l.	late	18.75	0.0185978	37.5	0.035203	0	0
Rosaceae	Geum montanum	late	0	0	0	0	50	3.13231
Ericaceae	Vaccinium myrtillus	late	0	0	6.25	0.273569	43.75	1.25992
Asteraceae	Hieracium pilosella	late	0	0	31.25	0.995942	18.75	0.251877
Asteraceae	Centaurea nervosa	late	0	0	12.5	0.0105425	37.5	0.53562
Juncaceae	Luzula lutea	late	0	0	18.75	0.154744	31.25	0.255497
Poaceae	Helictotrichon versicolor	late	0	0	31.25	0.0278566	18.75	0.281546
Asteraceae	Hieracium piliferum	late	0	0	25	0.187313	25	0.0793833
Poaceae	Festuca rubra aggr.	late	0	0	0	0	43.75	3.66314
Poaceae	Agrostis rupestris	late	0	0	31.25	0.719714	12.5	0.0110854
Fabaceae	Anthyllis vulneraria	late	6.25	0.00619493	31.25	0.754625	6.25	0.004082
Boraginaceae	Myosotis alpestris	late	0	0	25	0.0221302	18.75	0.122313
Scrophulariaceae	Euphrasia hirtella	late	0	0	18.75	0.0179747	25	0.0228727
Asteraceae	Homogyne alpina	late	6.25	0.00615006	6.25	0.00573044	31.25	0.0268666
Campanulaceae	Phyteuma betonicifolium	late	0	0	18.75	0.0170663	25	0.0233241
Gentianaceae	Gentiana purpurea	late	0	0	12.5	0.370489	25	0.13528
Rosaceae	Potentilla grandiflora	late	0	0	6.25	0.00609931	31.25	0.306722
Asteraceae	Gnaphalium sylvaticum	late	0	0	31.25	0.124784	6.25	0.00538693
Poaceae	Phleum rhaeticum	late	18.75	0.0183709	6.25	0.004418	12.5	0.00979573
Ericaceae	Vaccinium gaultherioides	late	0	0	6.25	0.0911897	25	5.24584
Ericaceae	Vaccinium vitis-idaea	late	0	0	0	0	31.25	1.26191
Caryophyllaceae	Minuartia verna	late	6.25	0.00600962	12.5	0.123394	12.5	0.118825
Pinaceae	Larix decidua	late	0	0	12.5	0.148494	18.75	0.0177028
Asteraceae	Solidago virgaurea	late	6.25	0.00615006	6.25	0.00573044	18.75	0.117903
Apiaceae	Bupleurum ranunculoides	late	0	0	12.5	0.0116286	18.75	0.0175756
Pinaceae	Pinus cembra	late	0	0	0	0	31.25	0.0289678
Fabaceae	Vicia cracca	late	12.5	0.254639	18.75	0.0176636	0	0
Cyperaceae	Carex curvula	late	0	0	0	0	25	3.8042
Ranunculaceae	Pulsatilla vernalis	late	0	0	0	0	25	1.58606
Asteraceae	Leontodon crispus	late	0	0	12.5	0.0117654	12.5	0.293824
			2000		2017		CONTROL
FAMILY	TAXON	STAGE_ID	Frequency	Mean cover	Frequency	Mean cover	Frequency	Mean cover
Apiaceae	Bupleurum stellatum	late	0	0	0	0	25	0.123225
Gentianaceae	Gentiana verna	late	0	0	6.25	0.117144	18.75	0.0501061
Asteraceae	Hieracium murorum aggr.	late	0	0	12.5	0.0101134	12.5	0.159883
Poaceae	Festuca ovina aggr.	late	6.25	0.00620229	0	0	18.75	0.130403
Asteraceae	Leucanthemum vulgare aggr.	late	6.25	0.00619493	18.75	0.110702	0	0
Santalaceae	Thesium alpinum	late	0	0	6.25	0.00573044	18.75	0.0684427
Campanulaceae	Phyteuma hemisphaericum	late	0	0	6.25	0.00607189	18.75	0.0165414
Ericaceae	Rhododendron ferrugineum	late	0	0	6.25	0.00573044	12.5	1.72647
Poaceae	Deschampsia cespitosa	late	0	0	12.5	0.213176	6.25	0.884606
Asteraceae	Cirsium acaule	late	0	0	6.25	0.00552932	12.5	0.226257
Cistaceae	Helianthemum nummularium	late	0	0	0	0	18.75	0.238105
Scrophulariaceae	Bartsia alpina	late	0	0	6.25	0.00597582	12.5	0.169045
Juncaceae	Luzula alpinopilosa	late	0	0	0	0	18.75	0.130147
Asteraceae	Carduus nutans	late	0	0	6.25	0.0624189	12.5	0.0108709
Apiaceae	Astrantia minor	late	0	0	0	0	18.75	0.0180808
Orchidaceae	Coeloglossum viride	late	0	0	0	0	18.75	0.0147673
Asteraceae	Erigeron alpinus	late	6.25	0.00615006	12.5	0.0104011	0	0
Rubiaceae	Galium pumilum	late	0	0	6.25	0.00609931	12.5	0.00909245
Salicaceae	Salix serpillifolia	late	0	0	6.25	0.337302	6.25	1.37723
Cyperaceae	Trichophorum cespitosum	late	0	0	0	0	12.5	0.956717
Ericaceae	Loiseleuria procumbens	late	0	0	0	0	12.5	0.660437
Poaceae	Calamagrostis villosa	late	0	0	0	0	12.5	0.216252
Juncaceae	Juncus jacquinii	late	0	0	6.25	0.060024	6.25	0.147454
Caryophyllaceae	Silene nutans	late	0	0	12.5	0.117113	0	0
Fabaceae	Astragalus sp.	late	0	0	0	0	12.5	0.0112882
Brassicaceae	Biscutella laevigata	late	6.25	0.00615006	0	0	6.25	0.00491515
Apiaceae	Laserpitium halleri	late	0	0	0	0	12.5	0.011271
Campanulaceae	Phyteuma globulariifolium	late	0	0	0	0	12.5	0.00953448
Plantaginaceae	Plantago major	late	0	0	12.5	0.0100888	0	0
Salicaceae	Salix breviserrata	late	6.25	0.00619172	6.25	0.00573044	0	0
Fabaceae	Trifolium badium	late	0	0	6.25	0.0060024	6.25	0.00538693
Asteraceae	Carduus defloratus	late	0	0	6.25	0.00609931	0	0
Caryophyllaceae	Cerastium arvense aggr.	late	0	0	0	0	6.25	0.04082
Caryophyllaceae	Cerastium cerastoides	late	0	0	6.25	0.0625	0	0
Asteraceae	Cirsium spinosissimum	late	0	0	6.25	0.125	0	0
Cistaceae	Helianthemum grandiflorum	late	0	0	0	0	6.25	0.0595572
Fabaceae	Oxytropis helvetica	late	0	0	0	0	6.25	0.0550892
Caryophyllaceae	Silene vulgaris	late	0	0	6.25	0.0609931	0	0
Liliaceae	Colchicum autumnale	late	0	0	0	0	6.25	0.00538693
Caryophyllaceae	Dianthus carthusianorum	late	0	0	6.25	0.00607189	0	0
Orchidaceae	Gymnadenia conopsea	late	0	0	0	0	6.25	0.00583251
Apiaceae	Ligusticum mutellina	late	0	0	0	0	6.25	0.00550892
Juncaceae	Luzula sudetica	late	0	0	0	0	6.25	0.00577017
Scrophulariaceae	Melampyrum sylvaticum	late	0	0	0	0	6.25	0.00513285
Orchidaceae	Nigritella rhellicani	late	0	0	0	0	6.25	0.00602159
Saxifragaceae	Parnassia palustris	late	0	0	0	0	6.25	0.0037772
Campanulaceae	Phyteuma scorzonerifolium	late	0	0	0	0	6.25	0.00577017
Plantaginaceae	Plantago lanceolata	late	0	0	0	0	6.25	0.00589737
Polygonaceae	Polygonum bistorta	late	6.25	0.00619172	0	0	0	0
Salicaceae	Salix appendiculata	late	0	0	0	0	6.25	0.00589737
Asteraceae	Senecio doronicum	late	0	0	0	0	6.25	0.00531525
Asteraceae	Senecio halleri	late	0	0	0	0	6.25	0.00602159
Primulaceae	Soldanella alpina	late	0	0	0	0	6.25	0.00577017
Lamiaceae	Thymus serpyllum aggr.	late	0	0	0	0	6.25	0.00491515
Poaceae	Trisetum flavescens	late	0	0	6.25	0.00624189	0	0
