# Supplementary material for: Mid and long-term ecological impacts of ski run construction on alpine ecosystems
Source: Sci Rep. 2020 Jul 15;10:11654. doi: 10.1038/s41598-020-67341-7 (PMC7363814; doi:10.1038/s41598-020-67341-7)
Supplement: Supplementary file 5 — Supplementary file5 [file 41598_2020_67341_MOESM5_ESM.xlsx]

## Sheet: Title page
Mid and long-term ecological impacts of ski run construction on alpine ecosystems
Csilla Hudek(a,d)*, Elena Barni(b), Silvia Stanchi(a,c), Michele D’Amico(a), Emanuele Pintaldi(a), Michele Freppaz(a,c)
(a)University of Turin, Department of Agricultural, Forest and Food Sciences, Largo Braccini, 2, 10095 Grugliasco, Italy
(b)University of Turin, Department of Life Sciences and Systems Biology, Viale P.A. Mattioli, 25, 10125 Torino, Italy
(c)University of Turin, Natrisk, Largo Braccini, 2, 10095 Grugliasco, Italy
(d)Cranfield University, School of Water, Energy and Environment, College Rd, Cranfield, MK43 0AL, United Kingdom
*Corresponding author: Csilla.Hudek@cranfield.ac.uk

## Sheet: Table S3_Hudek et al.
Table S3 Main physical and chemical topsoil properties of the four machine-graded ski runs and their corresponding control sites. Analyzed samples from the 2017 survey. Agg.loss is the maximum estimated aggregate loss according to equation (2), i.e. (a+b)
		WAS_a	WAS_b	WAS_ab	WAS_c	clay	Coarse sand	pH	Ca	Mg	K	P	TOC	TN	C/N	Ca/Mg	C/P
		%	%	%	min	%	%		cmo(+)l kg-1	cmo(+)l kg-1	cmo(+)l kg-1	mgkg-1	%	%
	A17	0	98.8	98.8	1.4	5.1	60.1	8.33	10.77	0.87	0.05	2.59	0.96	0.06	16	12.4	0.4
	B17	0	92.4	92.4	2	2.9	50.7	8.54	22.92	0.4	0.04	3.16	0.91	0.04	22.8	56.6	0.5
	C17	0.4	51.9	52.3	4.5	3.9	51.4	8.24	20.1	0.45	0.03	5.46	1.49	0.09	16.6	44.9	0.3
	D17	0	27.7	27.7	0.2	2.6	45.8	7.38	9.99	0.21	0.05	5.06	1.07	0.11	9.7	46.7	0.2
	I17	0.9	60.4	61.3	63.2	2.2	54.9	5.5	1.27	0.28	0.11	10.26	1.86	0.15	12.4	4.5	0.2
	N17	2.2	75.3	77.6	72.5	3.2	55.3	5.7	1.92	0.51	0.17	11.6	2.38	0.18	13.2	3.7	0.2
	O17	0	48.8	48.8	39.7	1.3	49.1	5.1	1.8	0.52	0.15	10.02	3.19	0.19	16.8	3.5	0.3
	P17	0	40.5	40.5	22.5	1.1	54.1	5.8	4.75	1.51	0.29	15.93	4.39	0.28	15.7	3.1	0.3
	H17	0	18.8	18.8	19.3	1.9	53.7	5.2	0.6	0.24	0.1	12.15	2.75	0.18	15.3	2.5	0.2
	J17	0	57.8	57.8	12.9	1.4	50.2	7.2	11.25	0.44	0.08	6.81	2.23	0.17	13.1	25.7	0.3
	K17	0.5	83.7	84.2	4.2	1.4	47.7	7.9	13.58	0.25	0.07	5.2	1.24	0.11	11.3	53.6	0.2
	M17	0	78.5	78.5	9.1	2	49.3	7.7	16.69	0.38	0.08	13.71	2.19	0.16	13.7	43.7	0.2
	E17	6.3	51.3	57.7	22.8	2.3	34	5.3	3.38	0.63	0.51	35.22	4.9	0.42	11.7	5.4	0.1
	F17	0	28.2	28.2	17.6	1.5	55	5.3	3.32	0.55	0.29	21.18	4.05	0.35	11.6	6.1	0.2
	G17	0	86.6	86.6	12.1	0.9	55.9	5.81	3.86	0.54	0.3	15.19	3.1	0.24	12.9	7.1	0.2
	L17	1.2	34.5	35.8	11.9	1.7	57.7	5.73	2.75	0.36	0.17	14.45	3.69	0.3	12.3	7.6	0.3
	AC	0	78.7	78.7	7.8	2.5	44.5	7.45	6.91	0.43	0.04	6.27	1.95	0.16	12.2	16.1	0.3
	BC	0	45.7	45.7	9.1	1.5	53.2	7.18	7.63	0.27	0.07	5.5	1.84	0.17	10.8	28.6	0.3
	CC	0.7	45.2	45.9	35.8	3.2	49.9	4.25	0.8	0.42	0.12	8.87	5.26	0.42	12.5	1.9	0.6
	DC	0	16.1	16.2	9.4	1	53	4.93	1.27	0.4	0.1	27.59	3.9	0.29	13.4	3.2	0.1
	IC	0	48.8	48.8	34.2	4.5	45.3	4.7	2.67	1.17	0.3	15.77	7.47	0.5	14.9	2.3	0.5
	NC	0.8	24.7	25.6	31.6	2	58.1	5	1.62	0.64	0.22	9.2	3.15	0.2	15.8	2.6	0.3
	OC	0	47.3	47.3	16.3	3.3	47.4	5.6	1.14	0.31	0.13	5.42	3.11	0.18	17.3	3.7	0.6
	PC	0	18.7	18.7	32.2	0.9	70.7	4.98	3.7	1.47	0.27	17.08	5.9	0.3	19.7	2.5	0.3
	HC	0.4	64.2	64.7	63.1	1.7	59.5	3.86	2.03	1.1	0.23	21.02	10.25	0.58	17.7	1.8	0.5
	JC	0	21.1	21.1	24.7	1.9	62.6	4.65	3.27	1.84	0.22	19.38	7.15	0.46	15.5	1.8	0.4
	KC	0.1	7.9	8.1	10.9	1.6	56.4	4.26	4.51	1.81	0.42	26.93	9.64	0.62	15.5	2.5	0.4
	MC	1.4	23.2	24.7	59.8	1.26	71.3	4.13	4.44	2.63	0.59	49.92	17.24	0.8	21.6	1.7	0.3
	EC	0.2	12.7	13	11.6	2.01	54.9	4.63	2.86	1.25	0.43	28.24	9.42	0.66	14.3	2.3	0.3
	FC	0	36.4	36.4	10.4	1.38	53.6	4.67	8.68	2.07	0.61	40.39	14.25	0.97	14.7	4.2	0.4
	GC	0.2	32.1	32.3	24.5	1.69	52.9	4.96	3.55	1.14	0.34	13.8	6.97	0.49	14.2	3.1	0.5
	DC	1.5	19.4	20.9	20.5	0.41	69.5	5.1	8.98	3.06	0.57	18.39	12.72	0.94	13.5	2.9	0.7
